# Supplementary material for: Recruitment Patterns and Environmental Sensitivity of Glass Eels of Anguilla japonica in the Yangtze Estuary, China
Source: Biology (Basel). 2024 Jan 20;13(1):56. doi: 10.3390/biology13010056 (PMC10813113; doi:10.3390/biology13010056)
Supplement: Supplementary file 1 [file biology-13-00056-s001.zip]

Archive with 1 entries (1 files):
- biology-2815150-supplementary.pdf
